# Supplementary material for: A novel prognostic model associated with the overall survival in patients with breast cancer based on lipid metabolism‐related long noncoding RNAs
Source: J Clin Lab Anal. 2022 Apr 20;36(6):e24384. doi: 10.1002/jcla.24384 (PMC9169174; doi:10.1002/jcla.24384)
Supplement: Supplementary file 1 — Appendix S1 [file JCLA-36-e24384-s002.xlsx]

## Sheet: Sheet1
Covariates	Type	Total	validation	training	Pvalue
age	<60	538(53.64%)	225(56.25%)	313(51.91%)	0.1985
age	>=60	465(46.36%)	175(43.75%)	290(48.09%)
stage	stage I-II	754(75.17%)	304(76%)	450(74.63%)	0.6757
stage	stage III-IV	249(24.83%)	96(24%)	153(25.37%)
T	T1-2	847(84.45%)	333(83.25%)	514(85.24%)	0.4456
T	T3-4	156(15.55%)	67(16.75%)	89(14.76%)
M	M0	987(98.4%)	396(99%)	591(98.01%)	0.333
M	M1	16(1.6%)	4(1%)	12(1.99%)
N	N0	477(47.56%)	193(48.25%)	284(47.1%)	0.7694
N	N1-3	526(52.44%)	207(51.75%)	319(52.9%)
