# Supplementary material for: A novel prognostic model associated with the overall survival in patients with breast cancer based on lipid metabolism‐related long noncoding RNAs
Source: J Clin Lab Anal. 2022 Apr 20;36(6):e24384. doi: 10.1002/jcla.24384 (PMC9169174; doi:10.1002/jcla.24384)
Supplement: Supplementary file 2 — Appendix S2 [file JCLA-36-e24384-s001.xlsx]

## Sheet: gsea_report_for_h_1546672726603
NAME	GS<br> follow link to MSigDB	GS DETAILS	SIZE	ES	NES	NOM p-val	FDR q-val	FWER p-val	RANK AT MAX	LEADING EDGE
KEGG_TGF_BETA_SIGNALING_PATHWAY	KEGG_TGF_BETA_SIGNALING_PATHWAY	Details ...	86	0.52174	1.94132	0.00199203	0.155112	0.128	3391	tags=35%, list=6%, signal=37%
KEGG_ECM_RECEPTOR_INTERACTION	KEGG_ECM_RECEPTOR_INTERACTION	Details ...	84	0.609295	1.9402	0.010101	0.0783224	0.13	4513	tags=37%, list=8%, signal=40%
KEGG_N_GLYCAN_BIOSYNTHESIS	KEGG_N_GLYCAN_BIOSYNTHESIS	Details ...	46	0.535207	1.88959	0.00990099	0.0857989	0.172	4877	tags=46%, list=9%, signal=50%
KEGG_PROPANOATE_METABOLISM	KEGG_PROPANOATE_METABOLISM	Details ...	32	0.57134	1.84325	0.0179641	0.102932	0.241	8393	tags=59%, list=15%, signal=70%
KEGG_ADHERENS_JUNCTION	KEGG_ADHERENS_JUNCTION	Details ...	73	0.481003	1.77461	0.0102881	0.135568	0.331	3850	tags=34%, list=7%, signal=37%
KEGG_UBIQUITIN_MEDIATED_PROTEOLYSIS	KEGG_UBIQUITIN_MEDIATED_PROTEOLYSIS	Details ...	135	0.437972	1.68872	0.0292887	0.208218	0.477	4237	tags=38%, list=8%, signal=41%
KEGG_O_GLYCAN_BIOSYNTHESIS	KEGG_O_GLYCAN_BIOSYNTHESIS	Details ...	30	0.512722	1.68792	0.0143149	0.179781	0.479	5659	tags=37%, list=10%, signal=41%
KEGG_FOCAL_ADHESION	KEGG_FOCAL_ADHESION	Details ...	199	0.453378	1.67212	0.0288066	0.175536	0.515	5007	tags=34%, list=9%, signal=37%
KEGG_ARRHYTHMOGENIC_RIGHT_VENTRICULAR_CARDIOMYOPATHY_ARVC	KEGG_ARRHYTHMOGENIC_RIGHT_VENTRICULAR_CARDIOMYOPATHY_ARVC	Details ...	74	0.448306	1.64737	0.016	0.184792	0.558	6166	tags=34%, list=11%, signal=38%
KEGG_STEROID_BIOSYNTHESIS	KEGG_STEROID_BIOSYNTHESIS	Details ...	17	0.625613	1.63939	0.0446602	0.17588	0.575	7738	tags=59%, list=14%, signal=68%
KEGG_CITRATE_CYCLE_TCA_CYCLE	KEGG_CITRATE_CYCLE_TCA_CYCLE	Details ...	31	0.574721	1.63376	0.060241	0.165062	0.582	4915	tags=45%, list=9%, signal=50%
KEGG_WNT_SIGNALING_PATHWAY	KEGG_WNT_SIGNALING_PATHWAY	Details ...	151	0.373522	1.63098	0.0184426	0.153855	0.587	4696	tags=30%, list=8%, signal=33%
KEGG_PROSTATE_CANCER	KEGG_PROSTATE_CANCER	Details ...	89	0.408407	1.62255	0.018	0.149027	0.604	2920	tags=26%, list=5%, signal=27%
KEGG_SPHINGOLIPID_METABOLISM	KEGG_SPHINGOLIPID_METABOLISM	Details ...	39	0.460538	1.60308	0.0225873	0.156762	0.635	4889	tags=33%, list=9%, signal=37%
KEGG_LYSINE_DEGRADATION	KEGG_LYSINE_DEGRADATION	Details ...	44	0.439802	1.57955	0.027451	0.168542	0.662	4187	tags=36%, list=8%, signal=39%
KEGG_ENDOMETRIAL_CANCER	KEGG_ENDOMETRIAL_CANCER	Details ...	52	0.403881	1.52436	0.0404858	0.219178	0.746	3393	tags=29%, list=6%, signal=31%
KEGG_VASOPRESSIN_REGULATED_WATER_REABSORPTION	KEGG_VASOPRESSIN_REGULATED_WATER_REABSORPTION	Details ...	44	0.427265	1.52304	0.0449898	0.207608	0.747	4524	tags=36%, list=8%, signal=40%
KEGG_TERPENOID_BACKBONE_BIOSYNTHESIS	KEGG_TERPENOID_BACKBONE_BIOSYNTHESIS	Details ...	15	0.574901	1.49209	0.0820312	0.231415	0.789	9757	tags=60%, list=18%, signal=73%
KEGG_BIOSYNTHESIS_OF_UNSATURATED_FATTY_ACIDS	KEGG_BIOSYNTHESIS_OF_UNSATURATED_FATTY_ACIDS	Details ...	22	0.506459	1.48423	0.077551	0.229076	0.801	5872	tags=45%, list=11%, signal=51%
KEGG_RENAL_CELL_CARCINOMA	KEGG_RENAL_CELL_CARCINOMA	Details ...	70	0.388569	1.47345	0.0699589	0.229018	0.814	3980	tags=30%, list=7%, signal=32%
KEGG_HEDGEHOG_SIGNALING_PATHWAY	KEGG_HEDGEHOG_SIGNALING_PATHWAY		56	0.390014	1.46437	0.0538922	0.229114	0.835	4868	tags=25%, list=9%, signal=27%
KEGG_STARCH_AND_SUCROSE_METABOLISM	KEGG_STARCH_AND_SUCROSE_METABOLISM		52	0.424757	1.45838	0.0426357	0.226305	0.843	8254	tags=37%, list=15%, signal=43%
KEGG_INOSITOL_PHOSPHATE_METABOLISM	KEGG_INOSITOL_PHOSPHATE_METABOLISM		54	0.411628	1.45812	0.07431	0.216652	0.843	3852	tags=35%, list=7%, signal=38%
KEGG_GLYCOSYLPHOSPHATIDYLINOSITOL_GPI_ANCHOR_BIOSYNTHESIS	KEGG_GLYCOSYLPHOSPHATIDYLINOSITOL_GPI_ANCHOR_BIOSYNTHESIS		25	0.501284	1.45616	0.130435	0.20996	0.846	4008	tags=32%, list=7%, signal=34%
KEGG_ASCORBATE_AND_ALDARATE_METABOLISM	KEGG_ASCORBATE_AND_ALDARATE_METABOLISM		25	0.507668	1.45211	0.0742857	0.205634	0.853	8254	tags=52%, list=15%, signal=61%
KEGG_REGULATION_OF_ACTIN_CYTOSKELETON	KEGG_REGULATION_OF_ACTIN_CYTOSKELETON		213	0.346567	1.44139	0.0693069	0.207057	0.859	4244	tags=26%, list=8%, signal=28%
KEGG_SMALL_CELL_LUNG_CANCER	KEGG_SMALL_CELL_LUNG_CANCER		84	0.368693	1.43879	0.0772358	0.201517	0.861	3269	tags=21%, list=6%, signal=23%
KEGG_GAP_JUNCTION	KEGG_GAP_JUNCTION		90	0.357665	1.43558	0.0538922	0.197092	0.866	6306	tags=32%, list=11%, signal=36%
KEGG_OOCYTE_MEIOSIS	KEGG_OOCYTE_MEIOSIS		113	0.364009	1.42647	0.108384	0.198768	0.874	5942	tags=30%, list=11%, signal=34%
KEGG_VALINE_LEUCINE_AND_ISOLEUCINE_DEGRADATION	KEGG_VALINE_LEUCINE_AND_ISOLEUCINE_DEGRADATION		43	0.437311	1.40914	0.117526	0.208381	0.89	7487	tags=51%, list=14%, signal=59%
KEGG_THYROID_CANCER	KEGG_THYROID_CANCER		29	0.412529	1.39534	0.0963855	0.214257	0.903	3023	tags=28%, list=5%, signal=29%
KEGG_ERBB_SIGNALING_PATHWAY	KEGG_ERBB_SIGNALING_PATHWAY		87	0.350575	1.38712	0.0927835	0.215628	0.912	3933	tags=25%, list=7%, signal=27%
KEGG_HYPERTROPHIC_CARDIOMYOPATHY_HCM	KEGG_HYPERTROPHIC_CARDIOMYOPATHY_HCM		83	0.394403	1.37626	0.101562	0.219706	0.924	5981	tags=31%, list=11%, signal=35%
KEGG_ENDOCYTOSIS	KEGG_ENDOCYTOSIS		181	0.322767	1.37329	0.073922	0.216646	0.929	5432	tags=36%, list=10%, signal=40%
KEGG_DORSO_VENTRAL_AXIS_FORMATION	KEGG_DORSO_VENTRAL_AXIS_FORMATION		24	0.439531	1.37164	0.136929	0.211817	0.931	2920	tags=25%, list=5%, signal=26%
KEGG_PATHWAYS_IN_CANCER	KEGG_PATHWAYS_IN_CANCER		325	0.308828	1.35527	0.101266	0.220953	0.943	4107	tags=23%, list=7%, signal=25%
KEGG_COLORECTAL_CANCER	KEGG_COLORECTAL_CANCER		62	0.34891	1.33576	0.127789	0.234916	0.952	3530	tags=26%, list=6%, signal=28%
KEGG_PROTEIN_EXPORT	KEGG_PROTEIN_EXPORT		24	0.481177	1.3276	0.171079	0.237263	0.955	6275	tags=50%, list=11%, signal=56%
KEGG_BUTANOATE_METABOLISM	KEGG_BUTANOATE_METABOLISM		34	0.393318	1.31849	0.144231	0.240302	0.959	6471	tags=38%, list=12%, signal=43%
KEGG_PENTOSE_AND_GLUCURONATE_INTERCONVERSIONS	KEGG_PENTOSE_AND_GLUCURONATE_INTERCONVERSIONS		28	0.452143	1.31345	0.142012	0.23926	0.961	8254	tags=43%, list=15%, signal=50%
KEGG_AXON_GUIDANCE	KEGG_AXON_GUIDANCE		129	0.322285	1.30354	0.161491	0.243792	0.964	5274	tags=26%, list=10%, signal=28%
KEGG_INSULIN_SIGNALING_PATHWAY	KEGG_INSULIN_SIGNALING_PATHWAY		137	0.301308	1.26591	0.147609	0.277083	0.978	3752	tags=23%, list=7%, signal=24%
KEGG_GLYCOSAMINOGLYCAN_BIOSYNTHESIS_HEPARAN_SULFATE	KEGG_GLYCOSAMINOGLYCAN_BIOSYNTHESIS_HEPARAN_SULFATE		26	0.381534	1.24406	0.195473	0.295352	0.98	4807	tags=42%, list=9%, signal=46%
KEGG_DILATED_CARDIOMYOPATHY	KEGG_DILATED_CARDIOMYOPATHY		90	0.343484	1.23916	0.191033	0.294158	0.981	5981	tags=27%, list=11%, signal=30%
KEGG_PANCREATIC_CANCER	KEGG_PANCREATIC_CANCER		70	0.317259	1.23146	0.181087	0.29535	0.982	5256	tags=27%, list=10%, signal=30%
KEGG_PATHOGENIC_ESCHERICHIA_COLI_INFECTION	KEGG_PATHOGENIC_ESCHERICHIA_COLI_INFECTION		56	0.357829	1.2256	0.223577	0.295383	0.985	3648	tags=29%, list=7%, signal=31%
KEGG_CHRONIC_MYELOID_LEUKEMIA	KEGG_CHRONIC_MYELOID_LEUKEMIA		73	0.319184	1.22181	0.197154	0.292862	0.987	3712	tags=23%, list=7%, signal=25%
KEGG_STEROID_HORMONE_BIOSYNTHESIS	KEGG_STEROID_HORMONE_BIOSYNTHESIS		55	0.380636	1.20467	0.196911	0.306799	0.991	10722	tags=44%, list=19%, signal=54%
KEGG_RNA_DEGRADATION	KEGG_RNA_DEGRADATION		59	0.355289	1.20415	0.246888	0.301068	0.991	4389	tags=32%, list=8%, signal=35%
KEGG_LONG_TERM_POTENTIATION	KEGG_LONG_TERM_POTENTIATION		70	0.300221	1.19902	0.206413	0.300701	0.992	4533	tags=24%, list=8%, signal=26%
KEGG_GLYCOLYSIS_GLUCONEOGENESIS	KEGG_GLYCOLYSIS_GLUCONEOGENESIS		62	0.331909	1.19648	0.228283	0.297635	0.992	5006	tags=21%, list=9%, signal=23%
KEGG_TIGHT_JUNCTION	KEGG_TIGHT_JUNCTION		132	0.289132	1.19127	0.180077	0.297369	0.992	3698	tags=21%, list=7%, signal=23%
KEGG_BASAL_TRANSCRIPTION_FACTORS	KEGG_BASAL_TRANSCRIPTION_FACTORS		35	0.371167	1.18356	0.28629	0.30003	0.992	2236	tags=23%, list=4%, signal=24%
KEGG_CELL_CYCLE	KEGG_CELL_CYCLE		125	0.346901	1.18149	0.316733	0.296676	0.993	3243	tags=22%, list=6%, signal=24%
KEGG_AMINO_SUGAR_AND_NUCLEOTIDE_SUGAR_METABOLISM	KEGG_AMINO_SUGAR_AND_NUCLEOTIDE_SUGAR_METABOLISM		43	0.344816	1.16957	0.240741	0.303873	0.993	4983	tags=30%, list=9%, signal=33%
KEGG_FRUCTOSE_AND_MANNOSE_METABOLISM	KEGG_FRUCTOSE_AND_MANNOSE_METABOLISM		33	0.356704	1.16788	0.243644	0.300118	0.993	3185	tags=24%, list=6%, signal=26%
KEGG_RENIN_ANGIOTENSIN_SYSTEM	KEGG_RENIN_ANGIOTENSIN_SYSTEM		17	0.392441	1.14661	0.282609	0.319502	0.997	1966	tags=18%, list=4%, signal=18%
KEGG_AMINOACYL_TRNA_BIOSYNTHESIS	KEGG_AMINOACYL_TRNA_BIOSYNTHESIS		22	0.404259	1.12452	0.316667	0.338926	0.998	5291	tags=36%, list=10%, signal=40%
KEGG_PROGESTERONE_MEDIATED_OOCYTE_MATURATION	KEGG_PROGESTERONE_MEDIATED_OOCYTE_MATURATION		85	0.275941	1.06791	0.389722	0.401754	1	1537	tags=13%, list=3%, signal=13%
KEGG_ARGININE_AND_PROLINE_METABOLISM	KEGG_ARGININE_AND_PROLINE_METABOLISM		54	0.285384	1.03611	0.420619	0.437273	1	5765	tags=28%, list=10%, signal=31%
KEGG_SELENOAMINO_ACID_METABOLISM	KEGG_SELENOAMINO_ACID_METABOLISM		25	0.312236	0.990376	0.45082	0.493683	1	4253	tags=36%, list=8%, signal=39%
KEGG_VIBRIO_CHOLERAE_INFECTION	KEGG_VIBRIO_CHOLERAE_INFECTION		54	0.276602	0.986347	0.443992	0.491231	1	6336	tags=31%, list=11%, signal=36%
KEGG_GLYCOSPHINGOLIPID_BIOSYNTHESIS_GANGLIO_SERIES	KEGG_GLYCOSPHINGOLIPID_BIOSYNTHESIS_GANGLIO_SERIES		15	0.338633	0.965135	0.468127	0.513366	1	4045	tags=27%, list=7%, signal=29%
KEGG_OTHER_GLYCAN_DEGRADATION	KEGG_OTHER_GLYCAN_DEGRADATION		16	0.356098	0.95654	0.51417	0.518474	1	4889	tags=38%, list=9%, signal=41%
KEGG_PORPHYRIN_AND_CHLOROPHYLL_METABOLISM	KEGG_PORPHYRIN_AND_CHLOROPHYLL_METABOLISM		40	0.292671	0.935699	0.531313	0.540481	1	8254	tags=35%, list=15%, signal=41%
KEGG_MISMATCH_REPAIR	KEGG_MISMATCH_REPAIR		23	0.343528	0.925276	0.559356	0.54788	1	3749	tags=30%, list=7%, signal=33%
KEGG_ALANINE_ASPARTATE_AND_GLUTAMATE_METABOLISM	KEGG_ALANINE_ASPARTATE_AND_GLUTAMATE_METABOLISM		30	0.26513	0.913074	0.601253	0.557333	1	8491	tags=27%, list=15%, signal=31%
KEGG_CYSTEINE_AND_METHIONINE_METABOLISM	KEGG_CYSTEINE_AND_METHIONINE_METABOLISM		34	0.264744	0.887999	0.595142	0.586662	1	6065	tags=26%, list=11%, signal=30%
KEGG_RIBOFLAVIN_METABOLISM	KEGG_RIBOFLAVIN_METABOLISM		15	0.267971	0.797833	0.736287	0.713167	1	3185	tags=20%, list=6%, signal=21%
KEGG_NITROGEN_METABOLISM	KEGG_NITROGEN_METABOLISM		23	0.231626	0.737691	0.848178	0.788815	1	8228	tags=35%, list=15%, signal=41%
KEGG_OLFACTORY_TRANSDUCTION	KEGG_OLFACTORY_TRANSDUCTION		386	0.190408	0.648849	0.928709	0.882406	1	14277	tags=30%, list=26%, signal=40%

## Sheet: gsea_report_for_l_1546672726603
NAME	GS<br> follow link to MSigDB	GS DETAILS	SIZE	ES	NES	NOM p-val	FDR q-val	FWER p-val	RANK AT MAX	LEADING EDGE
KEGG_SYSTEMIC_LUPUS_ERYTHEMATOSUS	KEGG_SYSTEMIC_LUPUS_ERYTHEMATOSUS	Details ...	55	-0.769064	-2.10584	0.00403226	0.0523906	0.025	6743	tags=58%, list=12%, signal=66%
KEGG_CYTOKINE_CYTOKINE_RECEPTOR_INTERACTION	KEGG_CYTOKINE_CYTOKINE_RECEPTOR_INTERACTION	Details ...	264	-0.563681	-2.09083	0.00776699	0.0303371	0.028	11008	tags=50%, list=20%, signal=63%
KEGG_AUTOIMMUNE_THYROID_DISEASE	KEGG_AUTOIMMUNE_THYROID_DISEASE	Details ...	50	-0.782487	-2.08634	0.004	0.0214815	0.029	5037	tags=54%, list=9%, signal=59%
KEGG_ARACHIDONIC_ACID_METABOLISM	KEGG_ARACHIDONIC_ACID_METABOLISM	Details ...	58	-0.566334	-2.06692	0	0.0183936	0.034	9764	tags=40%, list=18%, signal=48%
KEGG_NATURAL_KILLER_CELL_MEDIATED_CYTOTOXICITY	KEGG_NATURAL_KILLER_CELL_MEDIATED_CYTOTOXICITY	Details ...	132	-0.596509	-2.02899	0.0114943	0.0234293	0.059	5084	tags=39%, list=9%, signal=43%
KEGG_HEMATOPOIETIC_CELL_LINEAGE	KEGG_HEMATOPOIETIC_CELL_LINEAGE	Details ...	85	-0.650425	-2.0243	0.00571429	0.0201646	0.06	8902	tags=53%, list=16%, signal=63%
KEGG_ASTHMA	KEGG_ASTHMA	Details ...	28	-0.79976	-2.01194	0.01002	0.0193331	0.069	6515	tags=64%, list=12%, signal=73%
KEGG_INTESTINAL_IMMUNE_NETWORK_FOR_IGA_PRODUCTION	KEGG_INTESTINAL_IMMUNE_NETWORK_FOR_IGA_PRODUCTION	Details ...	46	-0.772905	-2.01059	0.0078125	0.017027	0.07	7472	tags=70%, list=14%, signal=80%
KEGG_PRIMARY_IMMUNODEFICIENCY	KEGG_PRIMARY_IMMUNODEFICIENCY	Details ...	35	-0.824144	-1.99623	0.00187617	0.016606	0.076	3815	tags=69%, list=7%, signal=74%
KEGG_ANTIGEN_PROCESSING_AND_PRESENTATION	KEGG_ANTIGEN_PROCESSING_AND_PRESENTATION	Details ...	81	-0.674212	-1.98626	0.0142857	0.0171681	0.088	4175	tags=49%, list=8%, signal=53%
KEGG_TYPE_I_DIABETES_MELLITUS	KEGG_TYPE_I_DIABETES_MELLITUS	Details ...	41	-0.787042	-1.98459	0.004	0.0159129	0.088	5016	tags=63%, list=9%, signal=70%
KEGG_FC_EPSILON_RI_SIGNALING_PATHWAY	KEGG_FC_EPSILON_RI_SIGNALING_PATHWAY	Details ...	79	-0.51626	-1.96521	0.00394477	0.0172148	0.101	6515	tags=35%, list=12%, signal=40%
KEGG_GRAFT_VERSUS_HOST_DISEASE	KEGG_GRAFT_VERSUS_HOST_DISEASE	Details ...	37	-0.843142	-1.89946	0.006	0.0305612	0.187	5016	tags=78%, list=9%, signal=86%
KEGG_GLYCEROPHOSPHOLIPID_METABOLISM	KEGG_GLYCEROPHOSPHOLIPID_METABOLISM	Details ...	77	-0.44948	-1.87535	0.00194932	0.0351143	0.217	6541	tags=30%, list=12%, signal=34%
KEGG_CELL_ADHESION_MOLECULES_CAMS	KEGG_CELL_ADHESION_MOLECULES_CAMS	Details ...	131	-0.566846	-1.87137	0.0239521	0.033829	0.219	8659	tags=45%, list=16%, signal=53%
KEGG_ALLOGRAFT_REJECTION	KEGG_ALLOGRAFT_REJECTION	Details ...	35	-0.846747	-1.86594	0.00796813	0.0333956	0.228	5037	tags=80%, list=9%, signal=88%
KEGG_VEGF_SIGNALING_PATHWAY	KEGG_VEGF_SIGNALING_PATHWAY	Details ...	76	-0.47399	-1.86399	0.00193424	0.0318834	0.232	6779	tags=34%, list=12%, signal=39%
KEGG_CHEMOKINE_SIGNALING_PATHWAY	KEGG_CHEMOKINE_SIGNALING_PATHWAY	Details ...	188	-0.50484	-1.85465	0.0172414	0.0322607	0.24	7587	tags=39%, list=14%, signal=45%
KEGG_T_CELL_RECEPTOR_SIGNALING_PATHWAY	KEGG_T_CELL_RECEPTOR_SIGNALING_PATHWAY	Details ...	108	-0.538821	-1.82939	0.0323194	0.0377191	0.276	5982	tags=43%, list=11%, signal=48%
KEGG_PARKINSONS_DISEASE	KEGG_PARKINSONS_DISEASE	Details ...	128	-0.594573	-1.81048	0.0178571	0.0418778	0.309	10769	tags=56%, list=19%, signal=70%
KEGG_JAK_STAT_SIGNALING_PATHWAY	KEGG_JAK_STAT_SIGNALING_PATHWAY		155	-0.469802	-1.80332	0.0175439	0.0419484	0.316	9661	tags=42%, list=17%, signal=51%
KEGG_RIBOSOME	KEGG_RIBOSOME		88	-0.805502	-1.80287	0.0219124	0.0401948	0.317	7754	tags=83%, list=14%, signal=96%
KEGG_LEISHMANIA_INFECTION	KEGG_LEISHMANIA_INFECTION		70	-0.612654	-1.7991	0.0273973	0.0392475	0.32	9661	tags=60%, list=17%, signal=73%
KEGG_CYTOSOLIC_DNA_SENSING_PATHWAY	KEGG_CYTOSOLIC_DNA_SENSING_PATHWAY		54	-0.530053	-1.78532	0.0183299	0.0414869	0.335	8644	tags=41%, list=16%, signal=48%
KEGG_VIRAL_MYOCARDITIS	KEGG_VIRAL_MYOCARDITIS		68	-0.581137	-1.78513	0.0365112	0.0398888	0.335	5017	tags=43%, list=9%, signal=47%
KEGG_HUNTINGTONS_DISEASE	KEGG_HUNTINGTONS_DISEASE		181	-0.482199	-1.71993	0.0335968	0.0623177	0.438	10939	tags=49%, list=20%, signal=61%
KEGG_LINOLEIC_ACID_METABOLISM	KEGG_LINOLEIC_ACID_METABOLISM		29	-0.520777	-1.71845	0.00816326	0.0604275	0.441	5320	tags=21%, list=10%, signal=23%
KEGG_B_CELL_RECEPTOR_SIGNALING_PATHWAY	KEGG_B_CELL_RECEPTOR_SIGNALING_PATHWAY		75	-0.52171	-1.71426	0.0521235	0.0599464	0.448	10774	tags=55%, list=19%, signal=68%
KEGG_OXIDATIVE_PHOSPHORYLATION	KEGG_OXIDATIVE_PHOSPHORYLATION		132	-0.57854	-1.70403	0.0517928	0.0622852	0.465	10769	tags=56%, list=19%, signal=69%
KEGG_PRION_DISEASES	KEGG_PRION_DISEASES		35	-0.515763	-1.69884	0.0231214	0.0625218	0.477	8644	tags=37%, list=16%, signal=44%
KEGG_FC_GAMMA_R_MEDIATED_PHAGOCYTOSIS	KEGG_FC_GAMMA_R_MEDIATED_PHAGOCYTOSIS		96	-0.459972	-1.66954	0.036965	0.0743213	0.527	7594	tags=36%, list=14%, signal=42%
KEGG_GNRH_SIGNALING_PATHWAY	KEGG_GNRH_SIGNALING_PATHWAY		101	-0.390687	-1.65371	0.00775194	0.0788328	0.559	9651	tags=30%, list=17%, signal=36%
KEGG_TOLL_LIKE_RECEPTOR_SIGNALING_PATHWAY	KEGG_TOLL_LIKE_RECEPTOR_SIGNALING_PATHWAY		102	-0.456376	-1.62955	0.0342052	0.0889989	0.592	10182	tags=39%, list=18%, signal=48%
KEGG_NOTCH_SIGNALING_PATHWAY	KEGG_NOTCH_SIGNALING_PATHWAY		47	-0.452017	-1.62386	0.0323194	0.089661	0.601	5691	tags=32%, list=10%, signal=36%
KEGG_ETHER_LIPID_METABOLISM	KEGG_ETHER_LIPID_METABOLISM		33	-0.461993	-1.60551	0.0314961	0.0970295	0.634	6616	tags=30%, list=12%, signal=34%
KEGG_ALZHEIMERS_DISEASE	KEGG_ALZHEIMERS_DISEASE		166	-0.437464	-1.5974	0.0492126	0.0983531	0.64	10769	tags=45%, list=19%, signal=56%
KEGG_SPLICEOSOME	KEGG_SPLICEOSOME		127	-0.500692	-1.58327	0.0872865	0.104397	0.659	7182	tags=39%, list=13%, signal=45%
KEGG_APOPTOSIS	KEGG_APOPTOSIS		87	-0.410644	-1.54519	0.0678643	0.126413	0.717	9455	tags=32%, list=17%, signal=39%
KEGG_ACUTE_MYELOID_LEUKEMIA	KEGG_ACUTE_MYELOID_LEUKEMIA		57	-0.419018	-1.54436	0.0530452	0.123656	0.718	10366	tags=39%, list=19%, signal=47%
KEGG_MAPK_SIGNALING_PATHWAY	KEGG_MAPK_SIGNALING_PATHWAY		267	-0.347005	-1.54335	0.0212355	0.121323	0.718	10328	tags=31%, list=19%, signal=38%
KEGG_NOD_LIKE_RECEPTOR_SIGNALING_PATHWAY	KEGG_NOD_LIKE_RECEPTOR_SIGNALING_PATHWAY		62	-0.456921	-1.54174	0.0665362	0.11933	0.718	9318	tags=47%, list=17%, signal=56%
KEGG_LEUKOCYTE_TRANSENDOTHELIAL_MIGRATION	KEGG_LEUKOCYTE_TRANSENDOTHELIAL_MIGRATION		116	-0.415334	-1.53282	0.0551331	0.122323	0.731	9318	tags=39%, list=17%, signal=47%
KEGG_NON_SMALL_CELL_LUNG_CANCER	KEGG_NON_SMALL_CELL_LUNG_CANCER		54	-0.428112	-1.52221	0.0594059	0.126672	0.745	9740	tags=35%, list=18%, signal=43%
KEGG_RIG_I_LIKE_RECEPTOR_SIGNALING_PATHWAY	KEGG_RIG_I_LIKE_RECEPTOR_SIGNALING_PATHWAY		70	-0.409377	-1.52149	0.0426357	0.124381	0.746	8228	tags=30%, list=15%, signal=35%
KEGG_BASE_EXCISION_REPAIR	KEGG_BASE_EXCISION_REPAIR		35	-0.524836	-1.50415	0.112403	0.132496	0.767	8047	tags=43%, list=15%, signal=50%
KEGG_CARDIAC_MUSCLE_CONTRACTION	KEGG_CARDIAC_MUSCLE_CONTRACTION		79	-0.455243	-1.50375	0.0509804	0.129792	0.767	10391	tags=37%, list=19%, signal=45%
KEGG_PYRIMIDINE_METABOLISM	KEGG_PYRIMIDINE_METABOLISM		98	-0.406004	-1.47985	0.0910853	0.14487	0.805	13745	tags=49%, list=25%, signal=65%
KEGG_ALPHA_LINOLENIC_ACID_METABOLISM	KEGG_ALPHA_LINOLENIC_ACID_METABOLISM		19	-0.476544	-1.47442	0.0705645	0.145649	0.809	5320	tags=26%, list=10%, signal=29%
KEGG_COMPLEMENT_AND_COAGULATION_CASCADES	KEGG_COMPLEMENT_AND_COAGULATION_CASCADES		69	-0.442093	-1.47182	0.0933063	0.144525	0.813	15356	tags=46%, list=28%, signal=64%
KEGG_SNARE_INTERACTIONS_IN_VESICULAR_TRANSPORT	KEGG_SNARE_INTERACTIONS_IN_VESICULAR_TRANSPORT		38	-0.421846	-1.46685	0.0671937	0.145199	0.816	8417	tags=39%, list=15%, signal=47%
KEGG_PURINE_METABOLISM	KEGG_PURINE_METABOLISM		157	-0.351805	-1.46587	0.0564516	0.143098	0.817	9869	tags=29%, list=18%, signal=36%
KEGG_GLYCINE_SERINE_AND_THREONINE_METABOLISM	KEGG_GLYCINE_SERINE_AND_THREONINE_METABOLISM		31	-0.42329	-1.44565	0.0615385	0.154671	0.849	16130	tags=45%, list=29%, signal=64%
KEGG_PHENYLALANINE_METABOLISM	KEGG_PHENYLALANINE_METABOLISM		18	-0.499232	-1.43298	0.100394	0.162297	0.865	2827	tags=17%, list=5%, signal=18%
KEGG_ADIPOCYTOKINE_SIGNALING_PATHWAY	KEGG_ADIPOCYTOKINE_SIGNALING_PATHWAY		67	-0.37808	-1.42782	0.0852713	0.162962	0.869	10670	tags=34%, list=19%, signal=42%
KEGG_VASCULAR_SMOOTH_MUSCLE_CONTRACTION	KEGG_VASCULAR_SMOOTH_MUSCLE_CONTRACTION		114	-0.336188	-1.42619	0.0562249	0.16112	0.869	9613	tags=25%, list=17%, signal=31%
KEGG_NEUROACTIVE_LIGAND_RECEPTOR_INTERACTION	KEGG_NEUROACTIVE_LIGAND_RECEPTOR_INTERACTION		271	-0.321983	-1.41754	0.0398406	0.165015	0.879	14862	tags=31%, list=27%, signal=42%
KEGG_AMYOTROPHIC_LATERAL_SCLEROSIS_ALS	KEGG_AMYOTROPHIC_LATERAL_SCLEROSIS_ALS		53	-0.374875	-1.40947	0.0708812	0.16826	0.886	3524	tags=19%, list=6%, signal=20%
KEGG_NICOTINATE_AND_NICOTINAMIDE_METABOLISM	KEGG_NICOTINATE_AND_NICOTINAMIDE_METABOLISM		24	-0.433278	-1.40427	0.0766129	0.169533	0.892	7465	tags=33%, list=14%, signal=39%
KEGG_PRIMARY_BILE_ACID_BIOSYNTHESIS	KEGG_PRIMARY_BILE_ACID_BIOSYNTHESIS		16	-0.475919	-1.39957	0.095723	0.170453	0.896	8716	tags=38%, list=16%, signal=45%
KEGG_GLYCOSAMINOGLYCAN_BIOSYNTHESIS_CHONDROITIN_SULFATE	KEGG_GLYCOSAMINOGLYCAN_BIOSYNTHESIS_CHONDROITIN_SULFATE		22	-0.49401	-1.38861	0.146535	0.175727	0.9	7641	tags=36%, list=14%, signal=42%
KEGG_GLYCOSPHINGOLIPID_BIOSYNTHESIS_LACTO_AND_NEOLACTO_SERIES	KEGG_GLYCOSPHINGOLIPID_BIOSYNTHESIS_LACTO_AND_NEOLACTO_SERIES		26	-0.442918	-1.38788	0.100775	0.173492	0.901	17258	tags=46%, list=31%, signal=67%
KEGG_GLUTATHIONE_METABOLISM	KEGG_GLUTATHIONE_METABOLISM		49	-0.41673	-1.37062	0.123232	0.184788	0.921	9764	tags=35%, list=18%, signal=42%
KEGG_PROXIMAL_TUBULE_BICARBONATE_RECLAMATION	KEGG_PROXIMAL_TUBULE_BICARBONATE_RECLAMATION		23	-0.434452	-1.34958	0.110672	0.198747	0.928	13752	tags=39%, list=25%, signal=52%
KEGG_GLYCEROLIPID_METABOLISM	KEGG_GLYCEROLIPID_METABOLISM		49	-0.356167	-1.338	0.0909091	0.206077	0.941	6860	tags=22%, list=12%, signal=26%
KEGG_NEUROTROPHIN_SIGNALING_PATHWAY	KEGG_NEUROTROPHIN_SIGNALING_PATHWAY		126	-0.325983	-1.31202	0.143969	0.227431	0.96	9790	tags=29%, list=18%, signal=36%
KEGG_BLADDER_CANCER	KEGG_BLADDER_CANCER		42	-0.364286	-1.30834	0.136095	0.227102	0.96	8929	tags=31%, list=16%, signal=37%
KEGG_TRYPTOPHAN_METABOLISM	KEGG_TRYPTOPHAN_METABOLISM		39	-0.380924	-1.30533	0.143984	0.226065	0.964	7197	tags=23%, list=13%, signal=27%
KEGG_HOMOLOGOUS_RECOMBINATION	KEGG_HOMOLOGOUS_RECOMBINATION		28	-0.439777	-1.29054	0.217476	0.23665	0.967	6233	tags=32%, list=11%, signal=36%
KEGG_GLYOXYLATE_AND_DICARBOXYLATE_METABOLISM	KEGG_GLYOXYLATE_AND_DICARBOXYLATE_METABOLISM		16	-0.464695	-1.28391	0.198039	0.23943	0.968	6384	tags=31%, list=12%, signal=35%
KEGG_RNA_POLYMERASE	KEGG_RNA_POLYMERASE		29	-0.431524	-1.25853	0.213439	0.260702	0.976	11863	tags=52%, list=21%, signal=66%
KEGG_NUCLEOTIDE_EXCISION_REPAIR	KEGG_NUCLEOTIDE_EXCISION_REPAIR		44	-0.391421	-1.24361	0.224652	0.272167	0.979	8064	tags=36%, list=15%, signal=43%
KEGG_DRUG_METABOLISM_OTHER_ENZYMES	KEGG_DRUG_METABOLISM_OTHER_ENZYMES		51	-0.348556	-1.24039	0.146881	0.271972	0.98	2313	tags=12%, list=4%, signal=12%
KEGG_TYROSINE_METABOLISM	KEGG_TYROSINE_METABOLISM		42	-0.363831	-1.23373	0.186373	0.275068	0.981	10049	tags=24%, list=18%, signal=29%
KEGG_P53_SIGNALING_PATHWAY	KEGG_P53_SIGNALING_PATHWAY		68	-0.322633	-1.22249	0.222004	0.283138	0.987	11362	tags=32%, list=21%, signal=41%
KEGG_DNA_REPLICATION	KEGG_DNA_REPLICATION		36	-0.483742	-1.20549	0.294118	0.297938	0.991	9101	tags=42%, list=16%, signal=50%
KEGG_GLIOMA	KEGG_GLIOMA		65	-0.318616	-1.19585	0.246521	0.305144	0.991	6583	tags=18%, list=12%, signal=21%
KEGG_LONG_TERM_DEPRESSION	KEGG_LONG_TERM_DEPRESSION		70	-0.298595	-1.1954	0.197211	0.301531	0.991	12930	tags=34%, list=23%, signal=45%
KEGG_PHOSPHATIDYLINOSITOL_SIGNALING_SYSTEM	KEGG_PHOSPHATIDYLINOSITOL_SIGNALING_SYSTEM		76	-0.313614	-1.18903	0.229249	0.30444	0.994	6541	tags=24%, list=12%, signal=27%
KEGG_PYRUVATE_METABOLISM	KEGG_PYRUVATE_METABOLISM		40	-0.347488	-1.17685	0.252083	0.31402	0.997	4518	tags=20%, list=8%, signal=22%
KEGG_PROTEASOME	KEGG_PROTEASOME		46	-0.444016	-1.17205	0.313373	0.31522	0.997	11867	tags=46%, list=21%, signal=58%
KEGG_TYPE_II_DIABETES_MELLITUS	KEGG_TYPE_II_DIABETES_MELLITUS		47	-0.317022	-1.17089	0.257485	0.31252	0.997	6880	tags=21%, list=12%, signal=24%
KEGG_LYSOSOME	KEGG_LYSOSOME		121	-0.319016	-1.16836	0.259615	0.311309	0.997	9409	tags=31%, list=17%, signal=38%
KEGG_PANTOTHENATE_AND_COA_BIOSYNTHESIS	KEGG_PANTOTHENATE_AND_COA_BIOSYNTHESIS		16	-0.405455	-1.15748	0.281132	0.319183	0.999	8936	tags=38%, list=16%, signal=45%
KEGG_PEROXISOME	KEGG_PEROXISOME		78	-0.326061	-1.15014	0.281853	0.323491	0.999	7748	tags=24%, list=14%, signal=28%
KEGG_EPITHELIAL_CELL_SIGNALING_IN_HELICOBACTER_PYLORI_INFECTION	KEGG_EPITHELIAL_CELL_SIGNALING_IN_HELICOBACTER_PYLORI_INFECTION		68	-0.312341	-1.14692	0.26975	0.323304	0.999	9875	tags=31%, list=18%, signal=38%
KEGG_MELANOGENESIS	KEGG_MELANOGENESIS		101	-0.277772	-1.14403	0.264	0.322446	0.999	13795	tags=37%, list=25%, signal=49%
KEGG_FATTY_ACID_METABOLISM	KEGG_FATTY_ACID_METABOLISM		42	-0.334179	-1.13413	0.307692	0.329303	0.999	6707	tags=21%, list=12%, signal=24%
KEGG_MELANOMA	KEGG_MELANOMA		71	-0.288672	-1.12719	0.301811	0.333224	0.999	6975	tags=18%, list=13%, signal=21%
KEGG_REGULATION_OF_AUTOPHAGY	KEGG_REGULATION_OF_AUTOPHAGY		35	-0.344723	-1.11325	0.32996	0.345052	0.999	1281	tags=11%, list=2%, signal=12%
KEGG_GLYCOSAMINOGLYCAN_DEGRADATION	KEGG_GLYCOSAMINOGLYCAN_DEGRADATION		21	-0.377229	-1.10075	0.329876	0.355997	0.999	10742	tags=43%, list=19%, signal=53%
KEGG_MTOR_SIGNALING_PATHWAY	KEGG_MTOR_SIGNALING_PATHWAY		52	-0.295661	-1.09402	0.337165	0.360336	0.999	7788	tags=25%, list=14%, signal=29%
KEGG_PPAR_SIGNALING_PATHWAY	KEGG_PPAR_SIGNALING_PATHWAY		69	-0.295812	-1.09326	0.341556	0.357451	0.999	10492	tags=28%, list=19%, signal=34%
KEGG_GLYCOSAMINOGLYCAN_BIOSYNTHESIS_KERATAN_SULFATE	KEGG_GLYCOSAMINOGLYCAN_BIOSYNTHESIS_KERATAN_SULFATE		15	-0.385683	-1.0666	0.404715	0.385092	1	6247	tags=27%, list=11%, signal=30%
KEGG_ABC_TRANSPORTERS	KEGG_ABC_TRANSPORTERS		44	-0.304995	-1.06448	0.372587	0.383465	1	5230	tags=18%, list=9%, signal=20%
KEGG_DRUG_METABOLISM_CYTOCHROME_P450	KEGG_DRUG_METABOLISM_CYTOCHROME_P450		71	-0.287121	-1.05422	0.358	0.39204	1	6140	tags=13%, list=11%, signal=14%
KEGG_CALCIUM_SIGNALING_PATHWAY	KEGG_CALCIUM_SIGNALING_PATHWAY		177	-0.245204	-1.04201	0.401163	0.403086	1	14880	tags=31%, list=27%, signal=42%
KEGG_BASAL_CELL_CARCINOMA	KEGG_BASAL_CELL_CARCINOMA		55	-0.281937	-1.0214	0.427403	0.426139	1	13795	tags=40%, list=25%, signal=53%
KEGG_GALACTOSE_METABOLISM	KEGG_GALACTOSE_METABOLISM		26	-0.309565	-0.961476	0.520548	0.499882	1	10191	tags=27%, list=18%, signal=33%
KEGG_HISTIDINE_METABOLISM	KEGG_HISTIDINE_METABOLISM		29	-0.28966	-0.960093	0.524851	0.496525	1	14360	tags=34%, list=26%, signal=47%
KEGG_METABOLISM_OF_XENOBIOTICS_BY_CYTOCHROME_P450	KEGG_METABOLISM_OF_XENOBIOTICS_BY_CYTOCHROME_P450		69	-0.266924	-0.955292	0.51357	0.497911	1	19408	tags=41%, list=35%, signal=62%
KEGG_ONE_CARBON_POOL_BY_FOLATE	KEGG_ONE_CARBON_POOL_BY_FOLATE		17	-0.338483	-0.955268	0.522954	0.493006	1	11172	tags=41%, list=20%, signal=52%
KEGG_ALDOSTERONE_REGULATED_SODIUM_REABSORPTION	KEGG_ALDOSTERONE_REGULATED_SODIUM_REABSORPTION		42	-0.265227	-0.914563	0.552894	0.543953	1	10278	tags=24%, list=19%, signal=29%
KEGG_TASTE_TRANSDUCTION	KEGG_TASTE_TRANSDUCTION		51	-0.248264	-0.848153	0.661323	0.634364	1	7145	tags=12%, list=13%, signal=13%
KEGG_PENTOSE_PHOSPHATE_PATHWAY	KEGG_PENTOSE_PHOSPHATE_PATHWAY		27	-0.266611	-0.804525	0.682353	0.69303	1	12082	tags=22%, list=22%, signal=28%
KEGG_BETA_ALANINE_METABOLISM	KEGG_BETA_ALANINE_METABOLISM		22	-0.260854	-0.80234	0.698947	0.689837	1	7245	tags=18%, list=13%, signal=21%
KEGG_RETINOL_METABOLISM	KEGG_RETINOL_METABOLISM		64	-0.20873	-0.764223	0.86	0.740243	1	19323	tags=34%, list=35%, signal=53%
KEGG_MATURITY_ONSET_DIABETES_OF_THE_YOUNG	KEGG_MATURITY_ONSET_DIABETES_OF_THE_YOUNG		25	-0.227621	-0.688149	0.917895	0.83341	1	9693	tags=12%, list=18%, signal=15%
